# Supplementary material for: Sensory Properties and Acceptability of Fermented Pearl Millet, a Climate-Resistant and Nutritious Grain, Among Consumers in the United States—A Pilot Study
Source: Foods. 2025 Mar 3;14(5):871. doi: 10.3390/foods14050871 (PMC11899355; doi:10.3390/foods14050871)
Supplement: Supplementary file 1 [file foods-14-00871-s001.zip]

Archive with 1 entries (1 files):
- foods-3465157-supplementary.pdf
